# Supplementary material for: Estimating EQ-5D and OAB-5D health state utilities for patients with overactive bladder
Source: Health Qual Life Outcomes. 2013 Nov 19;11:200. doi: 10.1186/1477-7525-11-200 (PMC3842710; doi:10.1186/1477-7525-11-200)
Supplement: Additional file 1 — OAB-5D Classification System. [file 1477-7525-11-200-S1.xlsx]

## Sheet: Feuil1
	OAB-5D Classification System
	Urge	1. Not at all bothered by an uncomfortable urge to urinate
		2. Bothered by an uncomfortable urge to urinate a little bit or somewhat
		3. Bothered by an uncomfortable urge to urinate quite a bit
		4. Bothered by an uncomfortable urge to urinate a great deal
		5. Bothered by an uncomfortable urge to urinate a very great deal
	Urine loss	1. Not at all bothered by urine loss associated with a strong desire to urinate
		2. Bothered by urine loss associated with a strong desire to urinate a little bit or somewhat
		3. Bothered by urine loss associated with a strong desire to urinate quite a bit
		4. Bothered by urine loss associated with a strong desire to urinate a great deal
		5. Bothered by urine loss associated with a strong desire to urinate a very great deal
	Sleep	1. Bladder symptoms interfered with your ability to get a good night’s rest none of the time
		2. Bladder symptoms interfered with your ability to get a good night’s rest a little of the time
		3. Bladder symptoms interfered with your ability to get a good night’s rest some of the time
		4. Bladder symptoms interfered with your ability to get a good night’s rest a good bit or most of the time
		5. Bladder symptoms interfered with your ability to get a good night’s rest all of the time
	Coping	1. Bladder symptoms caused you to plan “escape routes” to restrooms in public places none of the time
		2. Bladder symptoms caused you to plan “escape routes” to restrooms in public places a little of the time
		3. Bladder symptoms caused you to plan “escape routes” to restrooms in public places some of the time
		4. Bladder symptoms caused you to plan “escape routes” to restrooms in public places a good bit or most of the time
		5. Bladder symptoms caused you to plan “escape routes” to restrooms in public places all of the time
	Concern	1. Bladder symptoms caused you embarrassment none of the time
		2. Bladder symptoms caused you embarrassment a little of the time
		3. Bladder symptoms caused you embarrassment some of the time
		4. Bladder symptoms caused you embarrassment a good bit or most of the time
		5. Bladder symptoms caused you embarrassment all of the time
